# Supplementary material for: Long-Term Outcomes in Patients with Intestinal Failure Due to Short Bowel Syndrome and Intestinal Fistula
Source: Nutrients. 2022 Mar 30;14(7):1449. doi: 10.3390/nu14071449 (PMC9003376; doi:10.3390/nu14071449)
Supplement: Supplementary file 1 [file nutrients-14-01449-s001.zip]

Archive with 1 entries (1 files):
- nutrients-1652422-supplementary.pdf
